# Supplementary material for: Response of Soil Microbial Community to Vegetation Reconstruction Modes in Mining Areas of the Loess Plateau, China
Source: Front Microbiol. 2021 Aug 25;12:714967. doi: 10.3389/fmicb.2021.714967 (PMC8424123; doi:10.3389/fmicb.2021.714967)
Supplement: Supplementary file 3 [file Table_2.XLSX]

## Sheet: Soil index
Code	Treatment	Rep	BG	URE	LAP	PHOS	pH	NO3	AP	TN	SOM	CNratio	Moisture	temperature	sobs	Fsobs	shannon	Fshannon	chao	p__Acidobacteriota	p__Actinobacteriota	p__Bacteroidota	p__Chloroflexi	p__Gemmatimonadota	p__Myxococcota	p__Patescibacteria	p__Proteobacteria	other	p__Ascomycota	p__Basidiomycota	p__Glomeromycota	p__Mortierellomycota	p__unclassified	p__unclassified_k__Fungi	other
1	HDC	1	133.41	0.2163	4.01	33.08	7.94	9.1	6.86	0.7527	23.28	24.9425	13.12	27.59	1477	262	6.8167	3.33056	1505.78	0.205585	0.332069	0.0233696	0.137587	0.0215037	0.0184755	0.00899303	0.224826	0.775174	0.62202	0.147885	0	0.168313	0.00657907	0.0542822	0.000920687
2	HDC	2	48.21	0.1428	2.94	21.72	8.14	6.37	9.03	0.5297	11.83	18.0108	12.85	28.14	1558	195	6.76826	3.70177	1604.19	0.0874451	0.344829	0.043174	0.0871486	0.0390227	0.0225655	0.0114755	0.338009	0.661991	0.700498	0.0149176	0.0416435	0.139039	0.00314528	0.0833768	0.0173799
3	HDC	3	49.83	0.0768	4.56	27.92	7.9	6.66	6.6	0.5644	18.8	26.8627	12.42	27.06	1366	295	6.67589	3.69458	1389.41	0.12787	0.331454	0.0360619	0.0905798	0.0277157	0.0149602	0.025259	0.322541	0.677459	0.841671	0.00777999	0.00743321	0.0535402	0.00574453	0.0802726	0.00355829
4	HDC	4	109.07	0.189	3.67	39.84	7.97	9.38	5.74	0.9061	26.26	23.3721	14.2	28.46	1452	239	6.72591	3.41243	1491.5	0.2634	0.300713	0.026337	0.102365	0.0158678	0.0164047	0.0111254	0.218242	0.781758	0.729297	0.0273083	0.00166191	0.0524069	0.0357689	0.109384	0.0441729
5	HDC	5	69.85	0.1852	4.52	25.35	8.05	9.72	5.48	0.483	18.48	30.8555	15.06	27.97	1542	272	6.68467	3.65777	1593.32	0.199004	0.329269	0.0231241	0.123654	0.0209118	0.0121415	0.0212805	0.246491	0.753509	0.669857	0.107681	0.000870146	0.0395761	0.0767127	0.103734	0.00156937
6	HDSJ	1	61.93	0.1556	4.54	33.45	7.95	8.33	8.9	0.395	11.74	23.969	12.62	30.58	1448	150	6.59696	2.91043	1485.79	0.14904	0.343789	0.0315077	0.102155	0.0265034	0.0161033	0.00978501	0.283234	0.716766	0.823785	0.0109135	0.000533089	0.0931424	0.0246405	0.0443352	0.00265064
7	HDSJ	2	51.45	0.1258	3.44	27.73	8.01	5.24	9.79	0.3528	7.21	16.4811	10.27	33.95	1396	222	6.55068	3.0486	1424.48	0.105894	0.338715	0.0607821	0.0782682	0.0154749	0.012486	0.017933	0.347151	0.652849	0.745524	0.155498	0.000496493	0.0738172	0.000560556	0.0233031	0.000800794
8	HDSJ	3	84.84	0.1159	4.17	29.85	7.97	7.71	12.74	0.4585	12.64	22.2324	14.21	26.88	1739	219	6.79331	3.67027	1795	0.269707	0.254532	0.0297614	0.0946519	0.0270073	0.0167496	0.014417	0.257398	0.742602	0.828423	0.0847475	0.00104112	0.0243623	0.0138817	0.0461739	0.00137081
9	HDSJ	4	91.29	0.1449	7.63	35.94	7.87	5.39	17.22	0.7198	20.33	22.7774	12.93	26.15	1404	260	6.68527	3.74172	1419.07	0.237314	0.292375	0.0292637	0.106853	0.015531	0.0152367	0.0128499	0.26321	0.73679	0.656614	0.0108683	0.000433942	0.0397649	0.00818573	0.282003	0.00213026
10	HDSJ	5	50.71	0.0806	3.9	21.83	8.02	5.4	7.9	0.4155	8.65	16.7889	12.11	27.05	1196	133	6.05374	1.5196	1225.45	0.162129	0.392738	0.0310728	0.0738849	0.0305754	0.023545	0.00862212	0.248881	0.751119	0.471211	0.477348	0.00215089	0.0413182	0.00185007	0.0041965	0.00192527
11	HDY	1	68.34	0.0635	4.69	20.11	8	0.81	8.69	0.2273	4.97	17.6334	9.62	22.7	1208	149	6.5355	2.64247	1213.11	0.135435	0.373175	0.0371402	0.108804	0.0257871	0.00806111	0.0200051	0.264877	0.735123	0.551766	0.280209	4.83e-05	0.156409	0.00489785	0.00618676	0.000483341
12	HDY	2	35.49	0.0251	2.87	17.35	8.43	0.72	7.24	0.227	6.36	22.5949	12.94	22.99	1191	122	6.15884	3.09437	1201.84	0.130401	0.385047	0.0368205	0.104964	0.0231144	0.00952455	0.0145966	0.272534	0.727466	0.554477	0.286212	0	0.112732	0	0.0465783	-2e-13
13	HDY	3	24.58	0.0585	5.29	16.79	8.19	2.11	11.21	0.227	6.99	24.833	12.91	23.28	1191	140	6.48588	2.83325	1197.92	0.116123	0.406619	0.0245685	0.102516	0.0313301	0.0118853	0.00789551	0.262946	0.737054	0.795609	0.0144145	0.0073191	0.177688	0.00207747	0.00289248	7.1e-13
14	HDY	4	37.24	0.0728	5.01	12.7	8.55	0.4	9.87	0.2273	3.03	10.7503	11.67	24.57	1390	109	6.65407	2.1243	1403.69	0.181186	0.347697	0.0190011	0.139376	0.0371716	0.0130135	0.0173052	0.210224	0.789776	0.689755	0.113992	0	0.186436	0	0.00973976	7.75e-05
15	HDY	5	40.75	0.0274	3.75	14.13	8.41	1.57	7.52	0.2271	4.9	17.4003	9.49	27.7	1466	102	6.67226	3.22304	1487.21	0.200205	0.381525	0.0131863	0.119443	0.032436	0.0100815	0.00862037	0.1891	0.8109	0.687377	0.0511651	0.000536421	0.212912	0.00713125	0.0399161	0.000962403
16	HDYS	1	111.49	0.096	3.51	26.29	8.07	2.48	8.73	0.2985	7.31	19.7493	10.67	28.4	1411	265	6.65019	3.58241	1438.38	0.146025	0.366933	0.0184708	0.143608	0.0283347	0.010831	0.0156341	0.244601	0.755399	0.602863	0.231507	0.00023423	0.100982	0.0135853	0.0485148	0.00231302
17	HDYS	2	61.05	0.0498	2.47	27.34	7.99	2.06	7.44	0.3705	8.18	17.8051	10.83	28.11	1437	105	6.771	2.83582	1450.26	0.136756	0.414164	0.0172421	0.133842	0.0294453	0.0109042	0.0199976	0.206983	0.793017	0.535898	0.357887	0	0.0882291	0.00177622	0.0161054	0.000104484
18	HDYS	3	120.79	0.0827	3.05	24.84	8.33	1.75	7.83	0.2278	13.57	44.2522	12.16	28.31	1341	156	6.63391	1.98196	1363.27	0.132937	0.358156	0.0231367	0.139911	0.0402248	0.025847	0.017683	0.235234	0.764766	0.145015	0.659811	5.01e-05	0.173654	0.0181457	0.00257314	0.000751892
19	HDYS	4	80.26	0.1012	3.06	24.36	8.08	2.73	6.45	0.3258	10	24.753	11.87	29.01	1387	148	6.70125	2.32228	1395.46	0.166867	0.382735	0.0195842	0.139016	0.0283731	0.0140059	0.0168152	0.196685	0.803315	0.322897	0.599675	0	0.0494389	0.0196228	0.00785245	0.000514642
20	HDYS	5	73.27	0.0477	2.89	20.74	8.13	1.47	6.39	0.2276	6.4	22.677	13.73	27.83	1319	151	6.59736	3.18092	1335.73	0.140582	0.37291	0.0212477	0.152017	0.0226818	0.00796317	0.0245311	0.230705	0.769295	0.646777	0.195677	0	0.14925	0.0035899	0.0037759	0.000930025
