# Supplementary material for: Response of Soil Microbial Community to Vegetation Reconstruction Modes in Mining Areas of the Loess Plateau, China
Source: Front Microbiol. 2021 Aug 25;12:714967. doi: 10.3389/fmicb.2021.714967 (PMC8424123; doi:10.3389/fmicb.2021.714967)
Supplement: Supplementary file 4 [file Table_3.XLSX]

## Sheet: Sheet1
Diversity sequencing sample quality inspection report
Rubber figure number	Sample name	Sample type	Concentration(ng/µl)	OD260/280	OD260/230
78	Grassland1	Soil	22.6	1.99	0.04
79	Grassland2	Soil	11.2	1.75	0.1
80	Grassland3	Soil	23.2	1.9	0.07
81	Grassland4	Soil	27.1	1.96	0.04
82	Grassland5	Soil	22.7	1.87	0.11
93	Brushland1	Soil	19.6	2.27	0.03
94	Brushland2	Soil	22.7	2.2	0.04
95	Brushland3	Soil	8.9	1.86	0.02
96	Brushland4	Soil	19.1	1.83	0.09
97	Brushland5	Soil	15.7	1.76	0.09
103	Coniferous forest1	Soil	11.3	1.74	0.1
104	Coniferous forest2	Soil	11.4	1.78	0.12
105	Coniferous forest3	Soil	13.2	2.02	0.02
106	Coniferous forest4	Soil	11.3	1.76	0.07
107	Coniferous forest5	Soil	13	1.5	0.02
113	Broadleaf forest1	Soil	21.3	1.5	0.07
114	Broadleaf forest2	Soil	16.9	2.74	0.04
115	Broadleaf forest3	Soil	16.1	1.98	0.14
116	Broadleaf forest4	Soil	10.1	2.07	0.02
121	Broadleaf forest5	Soil	17	1.76	0.1
